# Supplementary material for: Aggressive Behavior in Adolescents and Emerging Adults: The Psychometrics of the Portuguese Brief Peer Conflict Scale (Brief-PCS)
Source: Behav Sci (Basel). 2025 Oct 10;15(10):1378. doi: 10.3390/bs15101378 (PMC12561357; doi:10.3390/bs15101378)
Supplement: Supplementary file 1 [file behavsci-15-01378-s001.zip]

Archive with 1 entries (1 files):
- behavsci-3687302-supplementary.pdf
